# Supplementary material for: Development of an SSR-based genetic map in sesame and identification of quantitative trait loci associated with charcoal rot resistance
Source: Sci Rep. 2017 Aug 21;7:8349. doi: 10.1038/s41598-017-08858-2 (PMC5566338; doi:10.1038/s41598-017-08858-2)
Supplement: Supplementary file 1 — Supplementary Dataset 1 [file 41598_2017_8858_MOESM1_ESM.xlsx]

## Sheet: Table S1
Table S1.The information of the 424 SSR markers.
Marker	Linkage group	Location (cM)	Forward sequence	Reverse sequence	Product size (bp)
ID0116	LG1	0	TCTTTTTGCGAATGGAAAGC	AAAACTCATCCATTGCCCAC	271
ID0118	LG1	22.009	TCATTGTATCATGGCATTCAAA	TTGTGAACGTGTGCAGAAAA	182
ID0120	LG1	30.406	AAAACCCCCACCAACATACA	GATGCGAGTAGAGAGCTGGG	176
ZMM5134	LG1	36.69	CAAATGGGCTGAATCTTAATTG	GTAATTGGCCCCTTTTGGTA	216
ZMM4893	LG1	39.414	GACTTTAGCGGGAGCACAAC	GGAGTAGGCCTTTCATTCTTCA	198
ZMM5128	LG1	41.516	TTGTGGACCCTTCACATCCT	CCGATCAATGGAGGTTTTTG	274
ZMM5129	LG1	42.157	AAGCAAGTCAAACCCTCCAA	TGTGATTTGCATTCCTTTGC	231
ID0182	LG1	44.439	GTGGACGTGAAGCTGGAGTT	TTGGAGTGGTGATGTGGAGA	139
ID0181	LG1	46.504	ATGCTTTCTCCACTCGCAAT	CCCCAATTAATTTGCCCTTT	249
ID0119	LG1	48.503	CCGCGACTATGACCTTCATT	TTTGGAGCCTTCATGAGTCC	222
ZMM5140	LG1	53.799	GACGAACATCTTTGAGGGACA	CACGAAGGATATGCAGGGAT	200
ID0025	LG1	76.152	CATCCTGGAGAGGATTGGAG	AAGGAGGGTTGATCGTGTTG	268
ZMM0637	LG1	81.533	ACGCGAAGGCTCAAGTAGAA	TCGGAATTTTGGATTTGGTC	247
ZMM2943	LG1	94.973	TTGAAATGGGGTAAAATGGC	AACAAACTTTAGGAAAGGTCAATG	247
ZMM3993	LG1	99.748	TTTCGAACCCATCGAAAAAC	ACCCCACTACCCCATCTACC	217
ZM1079	LG1	117.994	GTCTGAGACTCGCTTTCATAA	TTACCAATTTCAAGGGTAGC	198
ZM1546	LG1	119.794	TTAAACTCTCTGCGTGTAAGC	AACCTTCCACGACACTACATA	199
ID0053	LG1	132.82	CTGCGGCGTTAGGTACAAAT	AGATGAACTACGAAGGGGGC	234
ZMM3013	LG1	132.831	TCTCAGAGTAATTTTATTCACTCAATG	CCCACCAATACGGTAGAAGC	202
ZMM3008	LG1	139.289	GAGATCGAGGTGGAAAATGC	TTCGAATGATCACTCTTAAATATTCTT	190
ZMM3005	LG1	141.051	TTGTTCGTCAATCTCTCTCGAA	GTTGCGACTTTGACCCATTC	280
ZMM3006	LG1	141.236	AAATTTTCACTTTTAGAATGATCACG	AAAAACAATTATCGATCATCCTCAC	280
ZMM2257	LG1	142.45	CAGCGCAAATTTTCTGATTTT	TGCGAGTCAGTGTATGCTGC	271
ZMM2818	LG1	143.782	AATGGAATGTTCCCTAGCCC	TGACCTAACCCGACACACAA	207
ZMM3095	LG1	149.468	TAATGGTCTTGCCTGGGTTC	CGTCGGATTCAAGTACCGAT	267
ZMM4628	LG1	149.846	CCCAAATTAAGTGCTGAGGC	CGATTTGTGACACGATTCTGA	264
ZMM1724	LG1	167.298	TTTGTATTTTTAGAGTGGATTTAGGTG	GACAAGGTTGGTTGGCGTAT	242
ZMM1730	LG1	179.87	CCCAAAAGTTTGGAACCTGA	TCCGCATATACATGACCTCG	272
ID0127	LG2	0	TTAGATGGATGCATGCTGGA	CCACCAACCGATCAAAGATT	279
ZMM5368	LG2	21.034	CATGGAAGCTCTCTTGTCCC	CCAGGAGCAGTGAACAGTGA	177
ZMM4660	LG2	37.688	TGCAAAACCGTAACACTCCA	CGAGCTCTACGTGTTTAGTGAAAA	265
ZMM4657	LG2	42.779	CACAGCTGTTGCAGAAAACA	TTTGGCACATGCTTGTGAAT	264
ZMM5358	LG2	51.159	TAGGATGCTTTGAATTGGGC	AGGAACAAACATACGGCGTC	164
ZMM2133	LG2	63.478	TTCAATGACTCAACACCCACA	CCATTTAGAAGAGCAAATCATGC	203
ZMM4645	LG2	67.218	TTGAGCGATTCATCGACTTG	TTCTCCGGCCATTTTAATCA	179
ZMM2809	LG2	71.616	GCGGAGCATTGAGTTCATTT	TGTTTCGTTCGAACATGATTT	192
ZMM2811	LG2	74.277	TGCGAGTCATCGTTAATTTTG	GACAGCGAGAATGGAAGAGG	207
ZMM2805	LG2	79.684	CTCGCCGTCTCTCTCAACTT	AAACTCCAGGGGTATTAGAGTAATTT	231
ZMM2571	LG2	92.765	GGAGGGTTTTAGTTGAGGGC	TCCTTATCTGCTTTCCGCAT	263
ZMM4941	LG2	95.225	TGGACAAAGACACAATCACACA	TTGAATTTCGATCTTTCCATCA	193
ZMM3161	LG2	99.77	CAGAGCCATGCAAATCTTGA	CCCCTTTTGAAGGAGAGACC	204
ZMM2566	LG2	101.38	CCCATTTCTTACTCCACAATTTTT	GATTTCTTGAAATACGTTTCATGTG	275
ZMM2738	LG2	102.022	ATTTTATGTGCCGTGGCTTC	CAAAACAGCCAATTTCGTTC	253
ZMM2734	LG2	102.071	CACATGCATCGAATTTGCTC	CATAGCCAAAACATTTGCCA	280
ZMM2737	LG2	102.081	AAACCCACCCAGCTCTTCTC	TTGATTGGGTTGCTTTTTCC	259
ZMM2742	LG2	102.162	CCATGACTCACGGACAAGAA	CTCTTCCCCTCCTAATTCCG	156
ZMM2295	LG2	102.936	CATAGCCGTTCGAATCCTGT	AAATTCATGATCCAGGGCAA	261
ZMM2576	LG2	103.716	TCCATGCAATTATATGCACTCA	CAACCGTTTATATGTGTAGAGCG	273
ZMM2951	LG2	105.603	GCGCTTCTGACTATTTGACG	CCATCTTTTCTCCTTGCTGG	248
ZMM4105	LG2	106.534	TCATCGTGCAATTTCAGACC	CAATCGTATCACACGACAAAAA	213
ZMM2953	LG2	107.483	TTCAAATCATATGAGGCGTTTG	ATGGTTCCGGAGGTTCTACC	271
ZMM2947	LG2	111.723	CCTCCGCCTCGAGCTACTAT	GGGACGTGATGGGTATTTTG	231
ZMM2948	LG2	113.597	TTTCTACCAATTTGTCGCAATTA	GGGACGTGATGGGTATTTTG	258
ZMM2952	LG2	116.035	TTGGTGGAATTGATTTGGAA	TCAAATATGCATCAGGCTCG	280
ZMM1064	LG2	118.376	TGGCACCATGATAGGACAAA	AAACTTGATCACCCACAAAACA	247
ZMM2950	LG2	120.111	ACCTATAACCCCGGATGGAG	AAGGCGAGTGTCTTCACGAT	155
ZMM1161	LG2	126.299	GCAGAAATAGAACTTGGAGGGA	TCTGCTAGAACATCGAAACTCAA	189
ID0062	LG2	130.481	ATCCCCTGAGGAGTGTCGAT	GCACAAACATCCCTGACCTT	151
ZMM1166	LG2	132.539	ATCCCCTGAGGAGTGTCGAT	GCACAAACATCCCTGACCTT	151
ZMM1011	LG2	137.163	CCTTGCCAATGAAACTTTCTC	AATCATTTCCAGTGGGGACA	229
ID0048	LG2	141.592	TCCATCAGTGTGTCAAAATTCA	TCTTCACCGTTTTAGTCCGAA	171
ZMM1168	LG2	146.373	GCACCACAATTGTCGAAGG	TTCATCTCACAAGTTCCACCA	277
ZMM1021	LG2	156.463	CGCACTGGAGTGAGAGAGTG	CATCATCTCGAACGCTTGAA	234
ZMM3067	LG3	0	CTTTCGTCGTCGACAGCTC	TGCTTCATCTTCCTCACTTCC	248
ZMM2997	LG3	15.508	ACAAGGAGTTGTCCGGTGAT	GCCAACGCCAATATTTTTCA	280
ZMM1033	LG3	25.827	CGTAGTGGTTCCCCTCACAT	ATGCTTTCCCCCAAATAACC	179
ZMM5636	LG3	33.284	CTGCTCATCACCTCTGGAAAG	TGACCTATGATGTGATAACAGTTGG	271
ZMM5775	LG3	44.167	TTCACTTTGCTTTTGTTGCC	GCCCATTCCATGAGTTTTTG	220
ZMM5677	LG3	45.864	TCTACAGCCTGAAAGGAGGG	TGTAGAACCAAAAACAAAAACATGA	278
ZMM4683	LG3	48.672	GATGGATTCACACAAATGCG	TGGTCAAAAGCCAACACAAA	230
ZMM2218	LG3	51.254	GATGGGGAAAGAGATTGGGT	ATTGAATCGACGTAATTTATCCTT	259
ZMM4682	LG3	56.398	ATGTGCCAATAACCACCGTT	AACAAGTCAATTGGGGTCAAA	274
ZMM5444	LG3	65.029	TGCAACAATTAATTAAAAACGGTG	CCTTCGACTTTGTTATGTGGC	136
ZMM2830	LG3	76.212	TCCGGTTTTTAATCTTGTCG	AATTTCATCTGGTCGTGGTAGA	264
ZM1639	LG3	79.147	GCCGCTTAAATAAGGAAGAT	GGTCAAGGAGAAGTTCATTCA	195
ZMM3986	LG3	88.531	CCAATCCACAACATATGCCA	AAAGGTTGGGGTGAACAGTG	213
ZMM0933	LG3	94.121	GGGAGGTGATTACTCATTTTCAA	GCGTCGGTTCTTCTTCACAT	216
ZMM3990	LG3	96.541	TAGCCAGGAAGCTCACCATT	TGCATATGTTCCTTGCCAAA	226
ZMM3983	LG3	99.329	TCACAAAGGTGAAAATGCCA	TGCCCTTAAACGTCAAATGC	242
ZMM3981	LG3	102.334	TTTTGTCTCTCATTTAATGTTTCCA	CGAAAAATGTTGACATTCGC	218
ZM857	LG3	108.376	ATGATGACTCTGTTGCTGACT	ATAACATTCAGTGCCCTTCA	213
ZMM3029	LG3	111.362	TTTTGTTGAATTAGGCGTTGC	AGCTCAGCTCAGTGTGGAAG	256
ZMM2311	LG3	120.506	AAGCGTGGGGATTACTTGTG	TAAGTGTTTTGGCGAAGCTC	269
ZMM2310	LG3	121.379	TGCTTTGAGTTTGCATTTCG	ACGAGGGCAAATTCCTTTTT	250
ZMM2313	LG3	122.323	TCAAAGTGTACCACAAAACGC	TCTTTCTCTCTCAATCATTTGTTTATG	275
ZMM0354	LG3	124.706	TTACGAGGGACGTGAAAGGT	ATATTGCGGAAATACAGCGG	231
ZMM4288	LG3	152.463	GGTGATGAAGACGGATGGAG	CCGTGTTTGTACCGTACCCT	232
ZMM4281	LG3	153.225	AGCAGGGTACGATGAAAAATG	TGGATGAAAATTTGACATCAGC	254
ZMM4284	LG3	154.587	AGAGCAATAAAAATCAAAGATTTAGAG	CTAGTTCACATTTGGCCGGT	219
ZMM4283	LG3	155.139	AAAGGAGGGGTGTAAATGGAA	CGTGACCAACAAAATAACCAAA	260
ZMM0609	LG3	157.437	CAAAAGATCATGGGTTTGGG	ATGTCGCGCAATCAATAGGT	193
ZMM2915	LG3	163.997	TCCGTTAAATCCAACCAACA	GGGTGGGTGGGGTAGTTAGT	277
ZMM2918	LG3	170.009	TGTGGTCCATCAAATAGCCA	AAAAGGAAAGAACCAACCAAAA	267
ZMM1712	LG3	178.564	AATGTTTGGGTCAAAGACGC	CAACATTTCACAATCAATGCAA	159
ID0068	LG4	0	TCTTCGGAGTTAACACCCTCA	TTGGATTTCCATGTATGCCA	199
ZM1188	LG4	16.296	ATACCTGTGGAGGAACATCA	GCTGCTGGAATTAGAATAACTG	186
ID0070	LG4	20.432	GTGCACTGCTCTCCTCTCCT	GTGGTGGACTGGACTTGGAC	275
ID0067	LG4	24.825	CGAACTTTTGGACCATGACA	CGTCACCAGCTGAGACATTA	232
ID0069	LG4	27.696	CGGCAAACCTCGATTAATTT	CGGACGTGGAACATTTTTCT	177
ZMM0095	LG4	31.198	GGACTCATTCAGTGGACCGT	TTCTTCCCACCTTCAACACA	199
ZMM0093	LG4	34.838	TCGAGCTGAAGATCGACAAG	TTGCTTTTTGGTTGTTGTGG	279
ID0171	LG4	47.617	AATCATGCCCCTAGTGTTGC	TTGCCCCAAACCTAACTTGA	128
ID0122	LG4	49.437	ATCATCTACATCCTCGCGCT	GCTGGGCTCATATCCATCAT	246
ZMM0627	LG4	63.396	GCACTCCACTTTGGGTAAGC	TACCAAGGATCGGCCTTATG	246
ID0124	LG4	69.061	GAATTGATCCGGGTGGTAGA	GAAAATTCAGGAAGGACGTAATG	184
ZMM4671	LG4	70.248	AAATTTCAGGGGAGGTGACTC	GTCGGGTTCATGGAAACACT	247
ZMM4031	LG4	73.052	CCTTGGAGGCAAACTTGGTA	TACAAAGGGAATTGAACCCG	184
ZMM1247	LG4	74.659	GCTCCCAAGCTGCATATGAT	GTTTGCTAGGCACCAGAAGC	216
ID0089	LG4	76.872	CCCAAATTCCACTGCTCTTG	AACGTAATCATTTTGGGATTTGA	229
ZMM3895	LG4	78.195	CTCCAATCAGGTAGGGCTTG	TGGACTGTTTGTAGCACCCTC	248
ZMM0623	LG4	78.732	GTGTGGCATGCGAATTACTG	CGTTTGGTATGCAGATCACTG	245
ZMM1270	LG4	79.417	TCGAATTTTCGTTGATATTGGA	ACACCGTCCTGAAACTACGG	247
ZMM1901	LG4	81.046	CCCCTTATTTTGCTTTTATTATGC	CATGATCTTTTCCTCATTGGC	278
ZMM1242	LG4	85.509	CCTCCCTAGATTTTCGATTGC	GGCACATGTTCACAAATCCA	280
ZMM1240	LG4	86.254	GGACGCATACACAACCACAT	TTTCGATAACCGAGGAATGG	280
ZMM2914	LG4	99.36	TGCGAAAAGAAACAATCGTG	TTCATCATCTGCCTGCCATA	197
ZMM2905	LG4	107.46	TGTGGGATTTTGGTGGAAAT	CCCCTTTTCCCATCATTTTT	235
ZMM2913	LG4	108.217	AGTGCAAGGCTAAATCGCTG	AAAATCAACGCCAAAAATCG	235
ZMM2239	LG4	110.847	TCGATTCAATCACAGGACCA	GGCTATGGATTTTGCTCGAT	244
ZMM2141	LG4	113.847	TTGGTGGAGGAGAGAAATGG	CCCAACACGTGGCTTTCTAT	249
ZMM2246	LG4	119.474	GTAAAACCTCAACGCCCTCA	ATTTCCCTTGTACCAGCACG	226
ZMM2247	LG4	121.533	GCCTTACACCGTGGGACTAA	TTGCAATCCACCTTTGTTCA	277
ZMM3900	LG4	130.941	TTGGTGATCCAAACAAGCAA	TCCCTAATGCAAATGAGTTGG	269
ZMM1910	LG4	132.4	AACCAAGCCAAGGACATCAC	TGGTCCAACTACCAATGGCT	221
ZMM1832	LG4	134.869	ACGATGAGGGCATATTCGAT	CCAATTGTATGGTAATGGGCA	280
ZMM1932	LG4	137.21	CCACAACAAAAATACTTTTCAACA	TATTGAGCCACCCTTGTGCT	239
ZMM1935	LG4	138.42	TGGTACACAATTTGGTGCTTG	GAAGGGGGTCAGGTTTAAATA	280
ZMM0570	LG4	139.818	CCTTCAAGCTTGCACCATTT	GCAAACCTATGCATCTCCCT	219
ZMM2276	LG4	143.447	CATCAATTCCACCTACCCCA	GCAATGAATCCGAATAAGGC	191
ZM913	LG4	146.305	GGTGAGAGGAAGTGAGATTTT	GAGCTTCTTCTTGACAGTTGA	197
ID0175	LG4	147.411	CAATTTTGATTTCTTTATCTATTTTCG	TCGAGTGCCCGAATTTTAAG	271
ZMM0735	LG4	147.993	AATTTATCCGCCTGCACAAC	CGACATTGCATAGATGAGCG	154
ZMM2273	LG4	148.376	TTGTGTTGGTGCTTCTTTGC	TTGATATGGGGAAGCCACTC	251
ZMM0732	LG4	148.743	TGCCAAAAACACAAGAATGA	TGCATGCTCTCGTACGTGTT	258
ZMM2715	LG4	148.87	GGGATAACTACATCGTGCAAAA	TGGTTGAAAGCACTCACAAGTT	273
ZMM2711	LG4	148.939	TTTGTTTGGTTGGTGCACAT	TGTCGTCAGGAGATGGATGA	259
ZMM2564	LG4	149.062	CAATCCCAGGAGTCCAAAAA	CATGCTGGATTGTTCGTGTC	248
ZMM2563	LG4	149.432	ACCATGTCCCTCCTCTGTTG	GACAGATCGGAAGTGTGGCT	240
ZMM0734	LG4	150.008	CCAGACCCAAACCCAATAGA	TGCATTTAAGGCTGTGCAAC	264
ID0178	LG4	151.282	TAGATGCCCAGTTGGACACA	TGGGTTTGATAAGGGGTACG	202
ZMM2562	LG4	153.695	AAGAAAGAGGAGGGTGAGGC	CGGATTAAATTGGAATTCGTT	260
ID0177	LG4	155.485	GGGTTTGGAAGTAGTTTGCC	ATGTTAGGGTGCAAAGCCAT	257
ZMM0398	LG4	162.149	TGGTTGTTTGATGATTTTCGAC	TCCCACCAAAACCAGGTAAA	274
ID0143	LG5	0	TCGCACTCTATTTCTGGGCT	GCCTGAATTTTCCCATTCAA	265
ID0142	LG5	17.515	TTGGGACCTCTCATTTTTGC	TGCATTTTCTTGTAGCGGAC	116
ZM572	LG5	31.876	CAGCAAGAAACAGAGAGAGAG	ACTCTGGTAGTTTTTGGGTTC	193
ZMM1700	LG5	42.065	CATTAACACCATTACGCAAACA	TTTGGCAAAACTGCAATGAA	258
ZMM2823	LG5	44.601	CCACCACAAGGACTTGGAAC	AGTGCAGCTGGTTTTGTTGA	279
ZMM2820	LG5	46.532	ACGTCGAATTCTTGGCACTT	GTTTAAGCCACGAGAATGGC	233
ZMM2331	LG5	53.325	AACCATTGAGGTTTCAAACAAAA	TCTTATGCAAATTGAAGCGTCT	211
ZMM4814	LG5	55.905	CATCAAACTTTAGGAGAGGAAAGTG	TGGTGTATGCGGGATATTTG	250
ZMM4812	LG5	57.301	CATGATGGGTAATACGAAAGGG	AGCCTGTCCTGGGGTCTAAT	203
ZMM4679	LG5	62.96	TTTCTCATTTTAACGCTTTCATGT	TCCTTCCGTTAGGGTTTGAA	207
ZMM2191	LG5	65.246	TGCAATTCATACCATGCAGC	TGTTCCAAACACCGTTTCAA	240
ZMM4677	LG5	68.158	ACGTGTGGATGGAACCTTTC	TGGGGTCCAAAAAGCTAATG	128
ZMM4008	LG5	70.44	GGTCAAACGTCGTCCTCTCT	AATTTTTGTCAAATCATTGCG	123
ZMM4007	LG5	73.461	GAAATATGAACCCCCATCTACG	AATCGTTCTTCGTGGATTAAAA	132
ID0196	LG5	97.218	CCATTTGCCCTTTAATGTCG	TGCCATGTGATGATGCTACA	241
ZMM1155	LG5	107.779	TGTCCACATCAAATGTCCCT	TGTGGAACTCGAATTTGTGAA	273
ZMM0314	LG5	129.624	GGCACCAAGTTTTGATGGTT	TTTTGAGATGGTTGAATGGG	278
ID0163	LG6	0	ACCCACGTCATGGAACCTTA	TGGACTAAACCCATTGAAACG	231
ID0060	LG6	9.32	TCACATGTGGGACAGTGACTT	TCAACTCCCAAACATGACCA	271
ID0059	LG6	12.051	ACCCACGTCATGGAACCTTA	TGGACTAAACCCATTGAAACG	231
ZMM3314	LG6	14.627	AACTCCCTCCACACACAAAAT	TTTCATGTGAGTGGCAGCAT	252
ZMM3312	LG6	16.002	GCAAAATCTTCTTTCCTCCG	GCAGCAAGGGAATTGAATGT	264
ZMM3309	LG6	18.785	TCTAAATTTGATGATTCCCATGAA	AAACTTGTTCAACCATCCTCA	108
ZMM1731	LG6	24.128	TTCCTGACCGGGTTCTAACA	TATGACCGTGGGTTTGTTCA	274
ZMM5341	LG6	35.045	CACCAAGAATCCAGAAGAGAGG	AGTGATGCATTTAGAGGGACAA	272
ZMM4634	LG6	39.704	TTTTCCTCCTGTTTCTTGGG	TCTCTGTGTGTACATGTAGCTTGTG	256
ZMM1738	LG6	39.988	TGGTTAGTCTGCATGCATTTTC	TCAACTGGTTCCAAAGGTCA	194
ZMM4633	LG6	41.024	GAAAAATTGGGACAACGATCA	TGCATCGTACCGTTAAACAAA	223
ZMM4686	LG6	42.853	CCCTGTTGCATTAGTGGCTT	TATGCCCAATCGTCAAACCT	255
ZMM4687	LG6	44.448	TGTCGCTCCCGTACTTCTCT	TGCGAATGACTTGATTCGATAA	168
ZMM2121	LG6	47.016	GGTCCAGACCTAATGAATTTGC	TTCGGTTCAATTGGATTTTTG	263
ZMM5015	LG6	47.211	ATTTATTGGGTTGCTGGGAA	TGAAAATTAAGTCACCAGTACCACC	151
ZMM4689	LG6	52.234	CCACCTTTTAACCCCAATCA	TGAGGGTTTGAATCCGTCTC	159
ZMM2202	LG6	55.224	TCAGGAAGAAAGAATTGCTGC	CAACCCAACCATCCTGACTC	276
ZMM2180	LG6	75.331	TGCTGGTCCACTCTTCCTCT	CGTTGAATTTTGATCAATTTAAGTTTC	271
ZMM1769	LG6	79.254	GTCTTAATCGAGCCAGCGAG	TTGTGTCGACCACTGCTTTC	250
ZMM1762	LG6	81.225	TGCAAGGACAACCAAAATCA	TGCACTGCATTGTCTCCTTT	217
ZMM2144	LG6	92.744	AAGTGAATGGGGACAATCCA	TCTGCTCCCAGAGACTTGTG	213
ZMM5573	LG6	102.353	TGACACAAATAAAATGACTCGTGA	CTATTGCCAATCCCAGGCTA	250
ZMM1874	LG6	113.896	CGGCCATGGAACCTTATTT	TGTTCGTAGGTAGTACGAGTTTCA	249
ZMM4702	LG6	118.082	CAGATTAAAATTGCCACCGC	TACAAGCCAGGTTTTGAGGG	122
ZMM2231	LG6	123.923	CGATTTCTCATTGTTTTAGACCAC	CACCAAACATAAGTGGAGGACA	263
ZMM2984	LG6	125.766	CTTTCCCGCTGCCATATAAA	GAGCGCAAAAGAGCAATACA	278
ID0165	LG7	0	GAGGGAATGGGTAAATGGGT	TGGTTGGTGGTGGAAGATTT	275
ZMM5313	LG7	16.468	CATAAAAATGGCATCGGCTT	TTGTCCCGTCATTAATTAGGTTG	168
ZMM5312	LG7	18.604	GGCGCGCATAATACAAAGTAA	TCGCAATTTGTTGACGTATG	203
ZMM5301	LG7	20.101	GATGAGTGGCCGATTCTCTC	ACATGCCCACTGAAACACAA	100
ZMM3056	LG7	21.927	CACCCCAGGTCCTTTTGTTA	TCCACTTCTGTTAGAATTTGGAC	270
ZMM3059	LG7	25.968	GTAACCTGCACGCGCTTTAT	CGGCGCTAGCTATATGGAAG	267
ZMM2753	LG7	27.116	TGTTGCGATAATTCACATTGTT	TCACAAATGTTACACCAATATTCC	219
ZMM2754	LG7	27.444	GGATTTGCCTTGTGGGTAAA	TGGAGAAGAGAAAGGAGCGA	183
ZMM2793	LG7	27.614	TCCTAACATTGAGGGGCAAG	GAGGGGATGTGGGGTAGTGT	213
ZMM2790	LG7	27.683	CAGATGATCGTGAAAATTCTGAAA	AGGTTGCCTACGTGGAAATG	213
ZMM2770	LG7	27.736	TTGATAAATTGGATGATTTTAGAAAGG	CGTCGAGAAAATCCCTTTGA	262
ZMM2783	LG7	27.741	GGGACGTGATGTGTATTTTGC	CCCACTCTCAATTCTCTCGC	205
ZMM2769	LG7	27.746	GCCCAATTCTCTTCTCTTTGG	GAACTAATCATACTTGCCACCG	268
ZMM2779	LG7	27.754	TTGCTATGGCAGTATCTTAATTATTTC	TTCTTGGAATTTTTCATTACTACGAA	167
ZMM2767	LG7	27.795	ACGATGAATGCAAGATTGGG	GGTTTCCCAAGAGGGAGTTC	264
ZMM2756	LG7	27.862	GCCAGACGCACAAAACTGTA	CACTGCCATAGTGAGTGGGA	224
ZMM2760	LG7	27.941	TCCTACAAGGTTCCAGGTCG	GCAAGAACAAAACCACTTCCA	243
ZMM2751	LG7	28.191	TCTCTTAAATTATGACCAAGCGA	GAACTCAAAATCGAGCTGGC	172
ZMM2749	LG7	28.273	CGAGAGGTGGAACTGGAGAG	AATTAAAATCGGCCAAGCCT	269
ZMM2752	LG7	28.615	TCCATTTTGCGAGATTGGTC	CAACCAATTGACATGAATACCA	278
ID0192	LG7	28.951	TTGACTAACGAAAGAGACCTGTTG	GACGGAATTGTGACGGAAAT	273
ID0191	LG7	29.739	TGGTTCATACATCCTCTTTTTGG	CATAATTGATGCCTAAATTTCTCC	273
ZMM3218	LG7	35.221	GGCCTGATTAACCCATGTTG	AAAAAGGAAGAAGAAAAGAAACGA	274
ZMM3223	LG7	36.109	GCTAAGTTGCTGCTGCTGAA	CCAAAATCAACGCCAAAAAT	237
ZMM0219	LG7	37.228	ATGAAACCTAACCAGGGGGA	GAGCTGTAGGTGGTTCAGGC	151
ZMM4333	LG7	39.16	TCGTTACGCATTATTAAAAGGACA	TCCTCTACGCAAAGCAAAAGA	121
ZMM3110	LG7	43.574	CGAGAACAAGAGAGAGTGATGG	GGCCTGATTAACCCATGTTG	256
ZMM3107	LG7	43.774	GCATAGCAACGATACAAAGGA	CAATTGTGATTTACACAAAAGGAAA	261
ZMM3108	LG7	43.996	AAATTTGATGATTCGATCCCA	GTTGGGTTTGGGGAAGAAAT	222
ZMM3883	LG7	44.207	TCATGGGGTTTCTTTCTTGC	CCTGGAGATGGGAACCTACA	165
ZMM3835	LG7	44.872	AAATGGTCAACAGGGTTTTCA	GGATCTGCTCCAAATTCTGC	272
ZMM3841	LG7	45.235	TTAGGAAGTCGGCAAAAGTGT	GATCGACATCATATTTCCCCA	266
ZMM3881	LG7	46.149	ATCGGCTTTTCTTCTTGGGT	ATTTTCACCGCACCGTTAAG	261
ZMM3105	LG7	47.413	TTCAAGCAAGCAAGAAATTCAA	TGTGGTGCTGTCTGATTGGT	263
ZMM3114	LG7	52.512	TTCCTCATTTGCAGGTCAGA	CATTGATTTGAGAAATTGGATCA	166
ZMM3111	LG7	53.095	CCATTCTTCAGTCACTGCCA	GCTGCGAAGAAAAACAAAGG	131
ZMM1239	LG7	56.064	CACATAGTAGCCCCATTGCC	TTGCAAGAATTTTCATGTGCT	278
ZMM4756	LG7	62.198	TTGTGAGAAAAAGAACTGCTGG	TGAATTTAGGTGTGTGCGTGA	169
ZMM1082	LG7	66.136	AAGGAAGCGAAGAGAATGGG	GCGTGGTTTCTTGAACGATAA	278
ZMM1231	LG7	72.515	GTAACCCTATTCCCCCGTGT	GCCAGAAAACAATCAAGGGA	195
ZMM1086	LG7	78.542	TGATTTTATTGTGGGCTTTCC	CTTGCATGCAGACACGATG	277
ID0071	LG7	83.942	TATGCAAGTGTCCCAGTCCA	GGAAGGCTGTTTCGATCATT	277
ZMM1252	LG7	92.328	AATTTTATGGAGGCCCAAGG	AACTCCCCCATCCTTACAGC	151
ZMM1259	LG7	95.835	TGACAAGTTGCGTGGTTGAT	GGCCATCTTTTGTGCAAGTT	280
ZMM1258	LG7	97.016	TTTTAAACCTTTTGTTGCATGTG	TGGGATCATTGTTGCTTCCT	280
ZMM1354	LG7	101.033	AGTAATAGGGTCGGCGGATT	AACGTCCGAGTACTTCCTGG	237
ZMM1851	LG7	102.089	TGACTCTTTCGATTTGGGCT	CGAAAAATACGGGCGTTACT	280
ZMM1821	LG7	102.445	CCTCAAACAATCCGTTTTCC	TCACTTCAGCCAAAATACACG	207
ZMM0746	LG7	103.341	TGAAAAGTGCCATGTCAGTCA	GGGCTACCGATTGGATTTCT	239
ZMM4865	LG7	105.105	GCTGCCGATTGGATTTCTTA	TGAAAAGTGCCATGTCAGTCA	209
ZMM3297	LG7	106.209	TTGGTCGAAGTGCATGATGT	TCCCAAAAATACATTAAATCGAA	267
ZMM0459	LG7	113.628	TGTCCGAGTGAGGTATGCAA	TTAACTAAGGAGTTTACAGGGAAA	194
ZMM1383	LG8	0	TCATTAACCCATCATTGCGA	TGCTCACACATAACAGTTGGG	248
ZMM5059	LG8	6.688	TTAGGTTCACAGGGCTGTCC	CCCAATCTCGACCACCTAGA	231
ZMM5064	LG8	8.354	TCAATTTTCGGACATCATCTCTT	TACGGGGGATCTAAATGCAA	267
ZMM5060	LG8	9.534	GTCGTTCAGGTTTCCTTCCA	TGCAGACCTCCTCTCCAAGT	271
ZMM5061	LG8	10.985	TCGAAATTTCAACGGTAATGC	ATCCGCTGTATTCGGTAAGG	246
ID0184	LG8	13.613	GTCCTAATTTTGCCACCCCT	TGCATGGCTATGGTATCTGC	247
ZMM1187	LG8	22.283	CGAATCCTGTTCTCCCAAAC	AAACCAAACATGGGGAGTTG	187
ZMM1188	LG8	25.927	TTATGGTTTGAACTGCCACAA	ACGACGACGACGACAATCTA	242
ID0063	LG8	31.847	AAATTCCAATCCGACCACTG	CCCAATTCTGATCCACCTCA	129
ZMM1189	LG8	36.797	TATCCAGGGGAAAACCAGAA	TTGGATTTTCCTTCTCACGC	212
ZMM1190	LG8	39.274	GAGCCAAATCTTAAGGGTTTCA	TTGTGAGGATCGGAAAGACC	207
ZMM2987	LG8	46.027	GAGCTTTGATCAGAAAAGACAGA	CGAACCGAATCAAACCTTTT	259
ZMM1197	LG8	48.48	CGTATGACGTTAACTTCGCAGA	AAAAAGGAGGTGGCGATTAGA	187
ZMM2993	LG8	50.4	AACACAGTATTGTCGCGAATG	TGGGATCTCATCTTTTACCACT	272
ZMM1748	LG8	52.21	CCGTCACATAAGGGACGATT	TCATGTAGCTTGTCGGCATC	279
ZMM2992	LG8	55.903	GTAAAGGCCACCCACTGGTA	CCACCTCCAAAAGGGTACAA	182
ZMM2994	LG8	56.747	ATGCATTGGTGGGTGAAACT	GCGATGACAAGATTATCGCT	235
ZMM3854	LG8	59.515	AAAAGAGACATAATTTGTCGATGA	TCGTTGTTGTGAAGAGTGGG	248
ZMM3532	LG8	59.887	TGGGCATCTCTTTATTTGGG	GGTGCTAGAGGAAAGAGGGG	187
ZMM3852	LG8	60.226	TCCTTGGCGAATCAAGTTCT	GACCGTCATTTTCCTTTGCT	270
ZMM3530	LG8	60.627	CAGAGCGTGTGTGGTTTGAC	TATGTCACTGTTTGCCCCAA	116
ZMM2592	LG8	60.885	TGCCAACCACTAGGAGGAAC	TGATTACTACCAACGTGCCG	226
ZMM2686	LG8	61.262	TGCATTGTGCAATTTGTTTT	GATGTGATCTAATGGACACAGTCTT	278
ZMM2678	LG8	61.356	GGAACTGGCTCAGACTTCCA	CATTTGCCTTCTCAGCTTCC	279
ZMM2672	LG8	61.384	GTGGGGTGGTGGTGAGTATC	CCATGGCCACAATTTTCTCT	207
ZMM2569	LG8	61.417	CCTTCCCACTTATCCACCAA	GGGGATAATTTGCTTATTTGAA	276
ZMM2649	LG8	61.503	TGAGTCGAACGATTGTGGTC	TGACCGTTGGATCTTCTTTG	227
ZMM3846	LG8	61.706	AACGTAATCCGACAAATAAACGA	GAGAGTTGAGCAACACCTTCTG	274
ZMM2579	LG8	61.883	GGGCAATGCTTTCCAACATA	ATAATTGGGGAAATGGCACA	170
ZMM2651	LG8	62.309	TGTGACAAGGGTTGTTTTGC	TTTCCCGCAACGTACAAAAT	239
ZMM1542	LG8	63.384	GAGGAAGTGATAAAAATGAATAGGGA	ACCATATTCAAATCTTTGCTCCA	273
ZMM1546	LG8	63.635	TTTATTTTCCGGATCTTGCG	TGGCACATGCTGATCCAC	163
ZMM1545	LG8	63.952	TCGCAAGTCACTATCATCCG	CCACCTCTTCATGTGCAAAA	278
ZMM3847	LG8	65.01	CCCTTAATTCGAATGGAGTAGTT	TGTGGGTTCTTTTGGCTTGT	151
ZMM2654	LG8	70.699	TGCACGGACCAGATCAAATA	GAGTTTGGATCGGTTGGAGA	242
ZM762	LG8	78.959	TTATGTCCCTTGTTTTCCTC	GAATCAAATCCAGGAAACG	201
ZMM1523	LG8	80.161	AATGACAATTCTTCGTTCTCACTT	TGCAAATGGGATCATAAAAGTC	207
ZMM1522	LG8	80.766	TTCACCTAATGTGTTGTTCCAA	AATTTAAGAATTTTAAGCTCCACTCA	221
ZMM1506	LG8	94.901	TTTCCCATACCCCAAAAGAA	TTTTATGGTGGCACACTTGC	276
ZMM1503	LG8	97.981	TACACGCGTTGAAAACTTGG	GCACTTGATGCGCTTTGTTA	269
ZMM1501	LG8	100.868	CATCATTCTTTCCATTCAAAAGC	CCATGTCAACATGCAGCTCT	156
ZMM1494	LG8	103.694	TTTATCAGATACAATGCGGGA	GCCACTACTGGACAGCATGA	253
ZMM1488	LG8	110.25	ACACACGGATTTGAGACTCG	TTAGAACGTTTTTAGGGCGG	280
ID0041	LG8	114.721	AGGCTTTCACATCATCAAATG	CATGTAGGATGCAACTCTTCAAA	280
ZM638	LG8	119.717	CTCTCTCATTACCACTGCTTC	GTGGGCTATAGAGGAGTAGGA	202
ZMM1682	LG8	127.293	ACGCCTTTTGATGCAGAGTT	AAGCCCGCTGATGAATACAC	156
ZMM1683	LG8	128.555	TGATCTCGAAAATCACATGC	ACTCGGCTATGGCTCTTTCA	168
ZMM1687	LG8	135.818	TCGTATGTTGCTTGGGATGA	GCTGACAATAAGGATGCGGT	255
ZMM5680	LG8	142.106	CTTAAGAGGGTCGGAAGGCT	CTTCACGCCTCTCTCTTGCT	275
ZMM5727	LG8	147.456	GGTAGTGAGATAGCAAGGACACC	AATGGAGGTGGACAGAATGC	230
ZMM5739	LG8	152.998	CGGAGGGCTGTGATTAATTT	TTCGCCCCTACTTTCTGATG	209
ID0051	LG8	160.636	TGACTTCAGAATAAGCTACATCCA	AGGAGGGGATGCTTTTCATT	226
ZMM5074	LG8	167.662	GGTTGCTTTCTGACACCCAT	ACCCTTCCTTTGCTTTGCTT	198
ID0102	LG9	0	AACCACTGGACCTTGCAAAA	ATGCCGTCCATAAAGTCGTC	215
ZMM1045	LG9	28.105	CAGCATTAGCGTCTCGACAA	TTTTTCATCCACCTAGTCCGA	251
ZMM1043	LG9	30.218	CCCGAAAATAGGATTTCTAACCA	TTTTGGACTGCTATTGAGGGA	184
D0104	LG9	37.619	caatctggttgcaaaatactgttc	tgccctatgctggtttatttg	200
ZMM3186	LG9	39.641	CAATCGTAATACTTTTTGTATTTCTCA	CACGTTGTTGTTTGGATTGG	234
ZMM1201	LG9	41.347	TTTTCTCCTATTGCGCTCGT	GGACCCCAACAACAGCTAAA	264
ZMM1208	LG9	42.846	TTGTGCATTTTGAAGGATCG	GGCATTGGCAAACTTTGATT	184
ZMM1206	LG9	44.541	CACCACCCCATTGGACTAAC	GAGAAGGGGATTTTGCTGTG	229
ZMM1121	LG9	48.039	TTCAAACTTCATGGGAGGAGA	GATTGGGCTGAGTCCAGAAA	148
ZMM1616	LG9	49.326	TCATCTTGATATTTTTCCACTCAC	GACAAGAAGGTAAATTGCTCCA	198
ZMM1632	LG9	56.998	CAAACCCTAACCAACCCAAA	CCCTAACGAAATGAGTCAGGT	204
ZMM1636	LG9	65.875	GCCCGACCGATATTAACAAA	CGACTAGATTTGGGGGTCAA	261
ZMM1637	LG9	68.632	GCGGTGACATATTAAGGGCA	ACCGGAATCCGAACATGTAA	265
ZMM1648	LG9	77.68	TCCTGAATTCAAACGCATTG	TCCTAAACCCTCTGCACCAC	151
ZMM1658	LG9	84.327	CTTCAGTTCCCCCTGATTGA	GAAACACAAACATCCCACCC	123
ID0099	LG9	86.751	TGCTAATCGCTCGAAATCCT	CTTTTGCCCTAACGTGGAAA	185
ZMM1664	LG9	87.54	AATGCATGCAGCACTCAGAC	GGACAAAATGGCAGGTCAAT	259
ZMM1666	LG9	88.107	CGTTCCGGCTACTGATTGTT	TAGGGGACAGAAACGGATTG	262
ZMM1668	LG9	89.564	CATGATCAGATGCAACATCAA	CTCTGCCAGCTAACAATCCC	187
ZMM1670	LG9	91.939	CAACTTGCTTTTCTCCTGGC	TATTGGTTGCATTGCGTGTT	220
ZMM1671	LG9	92.419	GTGCAACACATGCCAAACTC	TCTTGGGAGGTGGGTGTTAG	136
ZMM2321	LG9	102.33	CAACACCACCAACGCATATC	AGCAACGATTCACGACATTG	280
ZMM2323	LG9	102.732	GCCTGTAATGAAATCAGTTCCC	TGAGATGATGCAATCCCTTG	217
ZMM0205	LG9	115.1	TTTTTGGGAAGAAATTGCATAAA	CCCTTTGGGATGGCTACATA	263
ZMM1135	LG9	120.545	GAGAGAGATTTTGAGGCGGA	TGTTGATGGTGTCTGGTATTTGA	229
ZMM1133	LG9	123.03	GCAAGCATGAATTAAAGTGTTCC	ATGTTGATCCACACGGGC	208
ZMM1363	LG9	131.054	CAATGGATAAGGAGGCGAAA	ATCGGTCATTCCAATCCTCA	262
ZMM3228	LG10	0	CAAATCTCTTTTGCCACGAA	TTTCCTCCCCACAAACACAT	221
ZMM3229	LG10	6.301	GCAGTTCTAGCACGCCTTTT	AAGGGTCCCCACTCAGAAAT	244
ZMM1453	LG10	11.26	CCCACACGTTAGTGATTCCA	ATTTGCATGCATGAAGCGTA	272
ZMM0602	LG10	21.154	CTTGTTGTGGTCTTGGACCC	GGACAGCAAGAGCATGATGA	270
ZMM1404	LG10	51.154	GAAAACGAAATGGAGGTTTGA	TTAACACAAAGAGCTGCTCAAC	257
ZMM1560	LG10	61.814	TGGGGTAAAAACCCAAAAAG	CAAGAACCATGACCAGTCAAA	273
ZMM1558	LG10	64.058	GGAACCTTCAAGTGCAAAGG	ATGCCAATGAAGGGTAAGGG	183
ZMM1550	LG10	67.3	GGTAAAATGGGTGTCCGTCA	CCCTAGCCGATGGGTTTAAT	146
ZMM1394	LG10	73.942	GGACCAAAAGTTTGACACGG	GGAGGTGAGAAGTCGCGTAG	260
ZMM4664	LG10	83.407	CCTTCACTTCAAATCCGTCAA	TTTGGTTTGCATAGATGCTCTT	184
ZMM4663	LG10	86.159	TCGACCCAAATTTACTTTTATGA	AAGTAAATGCACACAATTAGAATTACA	156
ZMM2880	LG10	90.53	CCTAGCCCCATCAAATCTCA	CTTTTCCCGAGTTGCCATTA	247
ZMM2877	LG10	96.688	GAAATTGAAAGGGACAGTTGC	TCCGTCCGTATGTGTGTACG	276
ZMM4012	LG10	113.923	GCTTCCCTAAAACTGCCAAA	TGAATTTTGGTGCTTTGCTG	196
ZMM3039	LG10	117.671	GTGGCCTATGCCAGTGAAAC	CTCAAGAGGATGGATTGGGA	216
ZMM3041	LG10	123.006	AACGTGCCCATGTCTAAAGG	GTTTTGACCCACTTTCCCCT	220
ZMM3044	LG10	129.618	GACCTGCTCTGATACCACCC	GGCCTTTTATCGGGATTTGT	267
ZMM3279	LG10	134.638	CAAGTTGAAGTGCAGCGTACA	TAGGGTTGGAAATGCCAGAG	256
ZMM1472	LG10	135.728	ATAATGCGACCCATCCTCAA	CCCACCGTCTCTAACCAAGA	232
ZMM4803	LG10	141.156	TGCATGAGCTAAGGGAAAGG	TGGTGGCAATTTGCAAGTAA	268
ID0148	LG11	0	GCAGAGATGAGGGGAGTCAG	TCGTTTTAGAAAGCCGAACG	280
ZM1466	LG11	12.732	GCAGCAACCTTTATGTATGTG	GAAACTGGAAACTCATTGGA	203
ID0144	LG11	16.679	AGTGGGCCGAAGTGATTAAA	TTTCCTGTGTTTCCTTTCGC	264
ID0145	LG11	17.952	ACCCTCCCTCCATGAATTTT	CCTCCATCTCATCTCATCCC	196
ZMM5123	LG11	21.032	GCACCATCCGTGTTAGATGA	AAGTACGTGGCAAGGAATGG	148
ID0149	LG11	25.074	GAGAGAGTGTGTGTGCGGAA	GGGCAACAACAACAACATCA	257
ZMM1337	LG11	31.983	TGTTGGTACTCAATCCGTTCA	TCTGTCAGACCTTGCTCGATT	216
ZMM1815	LG11	54.582	TGTCCAAAATTTTCAATCAGTGTT	TATCCAACATGGGGGAGAAG	273
ZMM1816	LG11	54.988	CCAGCTCTATTGTGCGTTGA	CACTGCTTTCTCTGAAAGGCT	253
ZMM1809	LG11	59.662	TTAAGCCTCGTTGACTCCAA	ATTGTACGGCATGTTGTCCC	256
ZMM1808	LG11	61.083	TTCCACTCCAAATATTTCTTTTCA	TTTGTGCTTGTTCTTGAGGG	263
ZM1525	LG11	67.56	GTAAGAATGGCTCGAGAAGAT	CGTGACTGTCAAATCTCACATA	200
ZMM2115	LG11	74.157	GATTTTACGCCTCCACCAAA	ATTCAAGCCAAAAGCCCTCT	266
ZMM2796	LG11	78.447	ACTAAGAAAACGAAATTCTTTGAACT	TTTTTGGCAGTCAAACCAAA	274
ZMM2803	LG11	85.18	CAGATTGTCGTATTTGGGAACA	CCAAACCCCATGATAGAACAA	212
ZMM1756	LG11	104.033	TGACTTATTCACACTGCCAAAA	TTTTCAATTGCCGTAGAGGC	187
ZMM3054	LG11	118.286	GTAAAAAGGAGAGCCCCACC	CGGGTTAAATTGGAGTTCGT	248
ID0159	LG11	122.747	TCTTTGGACTTAGGCACGCT	TAGCCACTGCCACACTGAAC	246
ZMM1776	LG11	126.155	GCACACATGGGCTGCTACTA	TCGTTTGAAACTTGTCCGAA	168
ZM918	LG11	130.376	GAGTTGAAGTTCCTGATGGAT	GTTCCTCTCCTCACTCCTCTA	226
ZMM4145	LG12	0	AGGAGGGTGGCTAAATTGCT	ACTTGACCATGTTTGGAGCC	219
ZMM1094	LG12	4.868	TGCTGCAAGATTACAAGCAAA	TAGCTGCCAGCAATTCATAA	141
ZMM0334	LG12	8.358	AATTGGACTCCGGCTAGGAT	CGCCCTCATCCTTACAATCT	204
ZMM3117	LG12	13.533	GGGCCACCCTCAATATTTCT	TGAACGGGTTAAATTGGAGC	255
ZMM3124	LG12	14.633	CGGATGCAACTTTAGAGGGT	CGCAAGCAAAAGTGGTGATA	271
ZMM1029	LG12	16.124	TATCACGCGACCGAAATACA	ATCGGGGGTTGTGTTAGTCA	244
ZMM2903	LG12	23.587	AAACCCTTGGCTGGATGAAT	AGGCCTTGATGACAACAACC	241
ZMM2898	LG12	26.655	CCAAATGGGACTGTATATGGG	TGCAAATCTTGAGAGGATGAGA	278
ZMM2895	LG12	30.526	TGGATGAGAAGGGCAAGAAG	ATTTTTGAACGGAAGCCTGA	128
ZMM4669	LG12	36.324	AGGACGTAAATGAAGGGCAC	TACCGCAAGCAAGTTAGGCT	190
ID0046	LG12	41.822	TCAACGTGATTGCTCCCATA	CAGCTGCCTGAAAGAAGAGG	101
ID0133	LG12	78.071	AGTGGAGTACGTTGCGCTTT	ACAACCGCATTCAAACAAGA	159
ZMM2280	LG12	79.599	TTTTACCGACTTGCCATGTG	TAACTGGAACTGCCCTGGAT	253
ZMM2281	LG12	81.494	TCCTGGATAACCCAGCAAAG	TCGTGAGTTCCTCCGACTTC	267
ZMM2283	LG12	82.961	CGCCTTTCTCCTCCTTATCC	CATTCAGTCTTACGTCCAAATTTCT	246
ZMM2285	LG12	83.68	ACTGCACCCTCTGCATTTTT	GCACGTGTGGGGTACCTTTA	268
ZMM0913	LG12	89.757	CTCATGTGGAACGAGGCATA	ATGGCCACCACCTAACATTC	227
ZMM3752	LG12	91.34	CAACGATGAGATGGCTTTGA	TCTTGCACGCACAGTAGTCC	256
ZMM3749	LG12	93.804	GACGCAACCTATCAAGGGAA	AACCCTAAAAACTCGAACGGA	200
ZMM3167	LG12	97.144	ATTTTGGGCACACTCCCATA	GAAAGGCAATCATTTGGCAT	177
ZMM3676	LG12	103.672	AGAACCCCTTGCTCCAATTT	CGATCATTGTTTGGTGTGAAG	253
ZMM3683	LG12	106.038	CGTGGGAATAAAGGCAGCTA	CGCTTGCCGTAAAATCAAAT	155
ZMM2365	LG12	107.237	ACAATGCGAGTCAACGACAA	GGGATGACAGATTAATGCCC	242
ZMM2361	LG12	108.998	GTTGGTGATTCCTTGCAGGT	CTCAAAGGTGGTCCTCCAAA	219
ZMM1182	LG12	116.109	GCTTCCAAGGATACACCCAA	TGACTCTGCCTGTCCTACCA	197
ZM0070	LG12	118.965	TGAAAAGAGGAGAAGAGACCT	CTGTGTCTTCTTTACAGTGTGG	198
ZMM0425	LG13	0	CAAGTCGCCATCACACTCAT	TCGAGTTGGAATGCAACAAA	241
ZMM1690	LG13	9.063	TTTGCTCCTTACGCTCCATT	GCATTCGCAAGAACAATCAA	108
ZMM1691	LG13	9.58	CTTGACCTGGAGTGTACGGC	GGATCAAACAGACACGAGCA	220
ZMM1692	LG13	10.153	AGGGTTGAGCAGTTCTTTGTG	TCACGGTCAAATATAAGGACCC	147
ZMM2869	LG13	13.194	CATTCAATGGGAGGCAACTT	CATTATCGTCTAGCCCACCG	159
ZMM1768	LG13	18.493	GGTCACCAGCTTGATTGGTT	CACGCAGATTCAATAAGAAGATT	129
ZMM4604	LG13	21.058	ATCCCTTGGGTAGAGGGAGA	TTTGGGCATTTTGGAAACTC	177
ZMM4327	LG13	26.224	TGAGTCATATATCCCTTGTTGACC	CCCATTTTATAATCGGATCTTCA	224
ZMM0187	LG13	31.173	CAACGTAAATTTTGTATTTTACCAAT	CAAACGACCCCATACTCTTTG	272
ZMM1307	LG13	36.876	AAAAGCAGGGGACAATTCAT	CAAAACTCGAGAAAGGTGGC	280
ID0030	LG13	48.24	CAATACAAACACGCCCTGAA	GTCTTTGGAGCTGCCATTTC	210
ZMM1219	LG13	67.705	TTACACGATCAACATAAATTCAAGA	TCCATAAGAATTTTTCGCCTTT	263
ZMM1211	LG13	71.461	CCATACTGCTGCTGTTGCTG	TCCATCAAGAGTTTCTCGGG	271
ZMM2345	LG13	73.006	CAACATTCTGATTTGGGGAAA	GCTCCAAACCCACTCTGGTA	104
ZMM2344	LG13	73.462	GGGAAAGATTCTTCTTTTCCATC	TGACAGTCTTGACTCGATGCTT	202
ZMM2343	LG13	73.707	TTGGCAGCTGGACACCTACT	TCAAACTCGACCTTTCCTCG	210
ZMM2356	LG13	74.444	GGGGTGAGTATTTCGGGAGT	TCCATGCATCTTTTACACTGAA	258
ZMM2350	LG13	76.552	GATGGAAGCAAATCTCAGAGG	GCGCAATAATTTTAACGCTATCA	260
ZMM1796	LG13	78.339	TTCGATTCAATCACTGAGCG	TGCAATCGGATTTCTTCTCA	254
ID0077	LG13	79.74	GCATACTTCAGGGTTGCAAAA	GACGGAAGCAAACCTTAGGA	183
ZMM1794	LG13	80.123	ATGCAGCTAGACACATCCCC	TTTTGGTCAAGAATTGTTCTGC	274
ZMM1790	LG13	81.11	CGGGACTCAAAATACATTTTACC	TAAACACCTTGGCTGCTTGC	269
ZMM1793	LG13	81.522	CCAAGTGTACCCCTTAGCCA	GCATAGACTGCATTTAGCCG	213
ZMM2209	LG13	86.093	ATCTCCCGGGTATTTCAAGC	TGACCAAACAAATTCAGACAGA	141
ZMM2210	LG13	87.395	AGGCAAACAAACGGAATCTG	AACCGTTATTTTTGTGGGAAAA	203
ZMM5606	LG13	89.237	GGAGTCGCGTTGTCTTATTTG	TTCTTGAGGGATGGTCCGTA	109
ZMM5748	LG13	90.949	GGGGTTAGATTTAATTATACAGCCAAT	CAAAACAACCTAAATAATTCATAGCAA	261
ZMM3264	LG13	94.534	GCTGGTCGAGAAACAAAAGG	TCATCACCTTCTTGCACCAG	155
ZMM3261	LG13	98.564	CGAAAGCATGAGACGAGTATG	AACTAGTGCGCAATTCATTCAA	244
ZMM0307	LG13	100.006	TATGTCGGCCGTCGTATCTT	ACATTCTTCCCTAGCTCGCA	243
ID0080	LG13	102.439	CCAAGAAGCTCCAAAACAGC	GCCAATGGTAAGTGCGAAAT	154
ZMM0294	LG13	102.988	GGCCAACCCTTTTCAGATTT	GGGCTTCACAACACAAGACA	205
ZMM1340	LG13	104.057	ATGTACCCCTGCTGGATCAC	GCATTAGGTGGTGGGAAGAA	166
ZMM1344	LG13	104.993	CCCAAAGAATTTCAAGTTCCC	CGTGATGTCTAACACGATAAGGA	163
ZMM1350	LG13	106.04	CCTTTTTGTGTTGTGCGAAA	CGTCCTATGTGCGATTTTGA	229
ZMM1351	LG13	106.977	ATCAAATATGATCGTTGTTGTCA	GGTTCCTTCTTCATTTTTCCA	253
ZMM1353	LG13	108.596	GCCAAAACAAAGGATTCAAGA	TGAGCTTTGTGTGACCATGA	169
ZM737	LG13	114.513	CACCACTCTCTCTCACTTCAG	AGAAGATGCTTCTGTCAGCTA	198
ZMM0452	LG13	130.222	CCTAGAGTGGATGGCATGTG	TTCTGCAGCATCCTCTAACTG	247
ZMM1342	LG13	134.498	ATGAAAGTGGGTCGATCAGG	TATGATTTTTGCAAGCCACG	269

## Sheet: Table S2
Table S2. Analysis of variance of DI scores for RILs generated from the cross Zhongzhi No.13/ZZM2748.
Source of variation	df	Mean square	F value
Lines	498	0.24	9.16**
Environments	3	37.35	1415.2**
Replicates	2	0.06	4.63
Lines × environments	1494	4.57	82.47**
Error	3992	0.05
Note: only the 499 RILs without missing data across different sites were used for ANOVA analysis here.

## Sheet: Table S3
Table S3.The confidence interval of QTLs and their flanking marker position in chromosome
QTL	Chr/LG	Position (cM)	Confidence interval (95%)	Flanking markers	Start in Chr(bp)	End in Chr (bp)
qCRR3.1	3	24.5	19.5~29.5	ZMM2997~ZMM1033	22107865	22619472
qCRR3.2	3	39.3	37.8~42.7	ZMM5636~ZMM5775	20846758	21932185
qCRR3.3	3	52.3	50.6~53.9	ZMM2218~ZMM4682	19705940	20038197
qCRR3.4	3	58.4	57.9~60.9	ZMM4682~ZMM5444	17091395	20038197
qCRR5.1	5	116.8	102.8~127.8	ZMM1155~ZMM0314	352205	14725093
qCRR8.1	8	10.5	9.4~10.9	ZMM5060~ZMM5061	1716749	1717582
qCRR8.2	8	115.7	114.4~117.6	ID0041~ZM638	18307722	19008001
qCRR8.3	8	123.7	120.5~126.7	ZM638~ZMM1682	19008001	19953915
qCRR9.1	9	104.7	102.3~110.1	ZMM2323~ZMM0205	19626659	19856639
qCRR12.1	12	53.8	41.8~63.7	ID0046~ID0133	7546449	11811008
qCRR12.2	12	89.8	89.7~90.8	ZMM0913~ZMM3752	13160783	13231944
qCRR12.3	12	106.1	106~107.1	ZMM3683~ZMM2365	14536053	14852228
qCRR13.1	13	43.9	38.1~47.9	ZMM1307~ID0030	6401127	7308518
qCRR13.2	13	73.5	73~73.8	ZMM2344~ZMM2343	11334103	11458086
